# Supplementary material for: Genome-Wide Analysis and the Expression Pattern of the ERF Gene Family in Hypericum perforatum
Source: Plants (Basel). 2021 Jan 11;10(1):133. doi: 10.3390/plants10010133 (PMC7827068; doi:10.3390/plants10010133)
Supplement: Supplementary file 1 [file plants-10-00133-s001.zip]

Archive with 9 entries (8 files):
- Supplementary data for xml checked by authors/
- Supplementary data for xml checked by authors/plants-1028247-Supplementary for xml-checked by authors.docx
- Supplementary data for xml checked by authors/Table S1.xlsx
- Supplementary data for xml checked by authors/Table S2.xls
- Supplementary data for xml checked by authors/Table S3.xls
- Supplementary data for xml checked by authors/Table S4.xls
- Supplementary data for xml checked by authors/Table S5.xls
- Supplementary data for xml checked by authors/Table S6.xls
- Supplementary data for xml checked by authors/Table S7.xls
