# Supplementary material for: Genome-Wide Analysis and the Expression Pattern of the ERF Gene Family in Hypericum perforatum
Source: Plants (Basel). 2021 Jan 11;10(1):133. doi: 10.3390/plants10010133 (PMC7827068; doi:10.3390/plants10010133)
Supplement: Supplementary file 1 [file plants-10-00133-s001.zip › Supplementary data for xml checked by authors/Table S1.xlsx]

## Sheet: Sheet1
Additional file 1 The predicted features of the 101 HpERFs
Gene		Gene ID	Protein length	Mw(Da)	pI		subcellular localization	Domain
HpERF1		HperS010t0026	300	33150.2	8.23		Nuclear	AP2(1)
HpERF2		HperS103t0060	311	34888.3	5.17		Chloroplast	AP2(1)
HpERF3		HperS117t0053	316	34312.2	5.5		Nuclear	AP2(1)
HpERF4		HperS121t0027	206	23494.5	8.71		Nuclear	AP2(1)
HpERF5		HperS124t0115	249	26847.7	5.88		Nuclear	AP2(1)
HpERF6		HperS128t0165	236	26749.1	5.22		Nuclear	AP2(1)
HpERF7		HperS129t0057	266	29097.7	8.82		Nuclear	AP2(1)
HpERF8		HperS141t0390	113	12796.7	9.8		Nuclear	AP2(1)
HpERF9		HperS147t0046	294	32450.5	8.3		Nuclear	AP2(1)
HpERF10		HperS015t0207	236	25989.9	6.07		Nuclear	AP2(1)
HpERF11		HperS151t0248	348	37729.3	4.78		Nuclear	AP2(1)
HpERF12		HperS162t0073	293	33432.7	6.88		Nuclear	AP2(1)
HpERF13		HperS164t0273	264	29746	5.4		Nuclear	AP2(1)
HpERF14		HperS020t0108	99	11235.1	11.79		Nuclear	AP2(1)
HpERF15		HperS020t0184	394	43405.8	9.97		Mitochondrial	AP2(1)
HpERF16		HperS020t0240	216	24225	9.33		Nuclear	AP2(1)
HpERF17		HperS214t0047	204	22370	5.97		Nuclear	AP2(1)
HpERF18		HperS219t0137	285	31114	7.11		Nuclear	AP2(1)
HpERF19		HperS219t0207	187	20436.8	4.76		Nuclear	AP2(1)
HpERF20		HperS227t0014	291	32194.5	9.19		Nuclear	AP2(1)
HpERF21		HperS024t0050	439	48348.9	5.92		Nuclear	AP2(1)
HpERF22		HperS241t0274	441	49281.2	4.74		Nuclear	AP2(1)
HpERF23		HperS245t0127	340	37437	4.69		Nuclear	AP2(1)
HpERF24		HperS025t0018	377	41436.9	8.69		Nuclear	AP2(1)
HpERF25		HperS254t0107	112	12857.7	11.41		Nuclear	AP2(1)
HpERF26		HperS270t0007	198	21912.8	8.78		Nuclear	AP2(1)
HpERF27		HperS276t0001	363	39911.1	5.74		Nuclear	AP2(1)
HpERF28		HperS302t0010	211	22269.70	6.32		Nuclear	AP2(1)
HpERF29		HperS308t0047	217	23100.6	8.65		Nuclear	AP2(1)
HpERF30		HperS309t0048	233	25723.3	10.91		Nuclear	AP2(1)
HpERF31		HperS309t0049	172	18480.1	9.77		Nuclear	AP2(1)
HpERF32		HperS032t0113	296	32713.6	7.09		Nuclear	AP2(1)
HpERF33		HperS032t0127	371	41101.2	9.84		Nuclear	AP2(1)
HpERF34		HperS032t0206	110	12116.6	10.09		Nuclear	AP2(1)
HpERF35		HperS325t0018	210	23164	5.28		Chloroplast	AP2(1)
HpERF36		HperS326t0158	363	40410.8	4.78		Nuclear	AP2(1)
HpERF37		HperS346t0017	187	19878	5.14		Chloroplast	AP2(1)
HpERF38		HperS346t0018	211	23492.7	8.97		Nuclear	AP2(1)
HpERF39		HperS036t0167	217	23665.95	4.72		Nuclear	AP2(1)
HpERF40		HperS036t0226	197	22296.3	7.71		Mitochondrial	AP2(1)
HpERF41		HperS036t0264	177	19498.3	9.75		Nuclear	AP2(1)
HpERF42		HperS036t0052	350	38609.4	5.38		Nuclear	AP2(1)
HpERF43		HperS363t0008	232	24610.3	5.02		Nuclear	AP2(1)
HpERF44		HperS368t0275	243	27424.3	4.76		Nuclear	AP2(1)
HpERF45		HperS037t0242	314	34234.4	8.51		Nuclear	AP2(1)
HpERF46		HperS385t0040	231	24686.3	4.61		Nuclear	AP2(1)
HpERF47		HperS039t0127	339	37764.9	8.93		Nuclear	AP2(1)
HpERF48		HperS039t0208	217	24189.13	8.46		Nuclear	AP2(1)
HpERF49		HperS039t0251	175	19295.77	9.14		Nuclear	AP2(1)
HpERF50		HperS039t0305	425	46815.7	5.86		Nuclear	AP2(1)
HpERF51		HperS039t0325	398	43999.3	4.65		Nuclear	AP2(1)
HpERF52		HperS039t0333	375	42154.7	4.93		Nuclear	AP2(1)
HpERF53		HperS404t0062	186	21488.2	10.79		Extracellular	AP2(1)
HpERF54		HperS404t0064	131	14879.9	9.65		Nuclear	AP2(1)
HpERF55		HperS042t0285	174	19442.9	9.08		Chloroplast	AP2(1)
HpERF56		HperS422t0347	314	35003.9	5.93		Nuclear	AP2(1)
HpERF57		HperS422t0459	255	27878.1	7.77		Chloroplast	AP2(1)
HpERF58		HperS422t0460	277	29541.9	8.32		Chloroplast	AP2(1)
HpERF59		HperS424t0010	247	27351.5	4.86		Nuclear	AP2(1)
HpERF60		HperS044t0310	344	38560.9	4.99		Nuclear	AP2(1)
HpERF61		HperS044t0355	283	31117.8	8.75		Nuclear	AP2(1)
HpERF62		HperS447t0246	236	25990.84	5.88		Nuclear	AP2(1)
HpERF63		HperS447t0303	102	11720.7	11.33		Nuclear	AP2(1)
HpERF64		HperS056t0048	327	36146.4	5.77		Nuclear	AP2(1)
HpERF65		HperS057t0305	358	38903.7	6.01		Nuclear	AP2(1)
HpERF66		HperS006t0216	177	19486.6	9.24		Nuclear	AP2(1)
HpERF67		HperS006t0217	246	27379.7	5.75		Chloroplast	AP2(1)
HpERF68		HperS064t0042	184	19493.6	5.57		Chloroplast	AP2(1)
HpERF69		HperS064t0842	193	21910.3	5.77		Nuclear	AP2(1)
HpERF70		HperS065t0107	308	33150.1	9.33		Nuclear	AP2(1)
HpERF71		HperS065t0108	287	31580	5.29		Chloroplast	AP2(1)
HpERF72		HperS065t0014	309	34439.1	5.69		Nuclear	AP2(1)
HpERF73		HperS068t0308	164	18365.6	8.55		Nuclear	AP2(1)
HpERF74		HperS007t0066	282	30665.5	4.9		Nuclear	AP2(1)
HpERF75		HperS007t0028	233	26394.1	5.52		Nuclear	AP2(1)
HpERF76		HperS007t0029	224	25042.8	5.17		Nuclear	AP2(1)
HpERF77		HperS007t0030	240	26937.8	5.18		Nuclear	AP2(1)
HpERF78		HperS007t0031	231	26311.2	8.98		Nuclear	AP2(1)
HpERF79		HperS071t0031	294	33485.8	6.84		Nuclear	AP2(1)
HpERF80		HperS072t0004	182	20129.8	6.74		Chloroplast	AP2(1)
HpERF81		HperS074t0019	380	41764.37	4.85		Nuclear	AP2(1)
HpERF82		HperS079t0248	168	18591.9	10.2		Nuclear	AP2(1)
HpERF83		HperS081t0165	180	20039.98	5.09		Nuclear	AP2(1)
HpERF84		HperS083t0022	299	32401.1	7.1		Nuclear	AP2(1)
HpERF85		HperS084t0248	250	27752.8	8.86		Nuclear	AP2(1)
HpERF86		HperS084t0402	278	29817.1	5.52		Nuclear	AP2(1)
HpERF87		HperS089t0007	283	31801	6.01		Nuclear	AP2(1)
HpERF88		HperS091t0206	154	16896.8	4.3		Chloroplast	AP2(1)
HpERF89		HperS091t0207	155	17840.6	6.53		Nuclear	AP2(1)
HpERF90		HperS091t0208	141	15861.3	6.39		Nuclear	AP2(1)
HpERF91		HperS091t0052	263	29832.63	9.55		Nuclear	AP2(1)
HpERF92		HperS092t0067	169	18635.37	10.37		Nuclear	AP2(1)
HpERF93		HperS093t0041	260	29681.1	6.88		Cytoplasmic	AP2(1)
HpERF94		HperS094t0412	377	41436.9	8.69		Nuclear	AP2(1)
HpERF95		HperS094t0500	143	15753.9	10.8		Nuclear	AP2(1)
HpERF96		HperS094t0541	425	46606.8	5.38		Nuclear	AP2(1)
HpERF97		HperS095t0044	146	16170.6	11.02		Nuclear	AP2(1)
HpERF98		HperS097t0281	206	22086.1	10.07		Chloroplast	AP2(1)
HpERF99		HperS097t0285	230	24727.9	9.74		Nuclear	AP2(1)
HpERF100		HperS097t0292	187	21249.6	6.4		Nuclear	AP2(1)
HpERF101		HperS097t0512	223	23569.2	4.92		Nuclear	AP2(1)
