# Supplementary material for: Genome-Wide Analysis and the Expression Pattern of the ERF Gene Family in Hypericum perforatum
Source: Plants (Basel). 2021 Jan 11;10(1):133. doi: 10.3390/plants10010133 (PMC7827068; doi:10.3390/plants10010133)
Supplement: Supplementary file 1 [file plants-10-00133-s001.zip › Supplementary data for xml checked by authors/Table S2.xls]

## Sheet: Sheet1
	AAAC-motif	AAGAA-motif	AC-I	AC-II	ARE	ATCT-motif	AT-rich sequence	AuxRR-core	as-1	AE-box	ATC-motif	3-AF1 binding site	AT1-motif	AT~ABRE	ABRE	ABRE2	ABRE3a	ABRE4	ACE	AP-1	AT-rich element	AT~TATA-box	A-box	Box 4	Box II	Box III	box S	CAAT-box	CARE	CAT-box	CCAAT-box	CCGTCC-box	CCGTCC motif	CGTCA-motif	circadian	chs-Unit 1 m1	chs-CMA1a	chs-CMA2a	chs-CMA2b	CTAG-motif	DRE1	DRE core	E2Fb	ERE	F-box	Gap-box	GA-motif	GTGGC-motif	GARE-motif
HpERF1		*			*				*						*							*		*				*						*										*
HpERF2										*					*							*						*									*	*
HpERF3		*			*		*		*						*							*		*				*	*		*			*			*			*				*		*
HpERF4		*			*				*						*		*	*						*				*			*			*													*
HpERF5					*				*						*							*		*				*						*	*
HpERF6					*				*						*							*						*		*				*										*		*			*
HpERF7									*						*		*	*				*	*	*				*				*	*	*										*
HpERF8		*							*						*	*						*		*	*			*						*										*
HpERF9		*				*			*						*				*			*		*				*			*			*							*			*		*
HpERF10		*							*						*		*	*				*		*				*						*								*		*	*				*
HpERF11		*	*		*				*													*	*	*				*	*			*	*	*										*
HpERF12					*	*			*											*		*		*				*		*				*										*			*
HpERF13		*			*				*	*												*		*				*		*				*										*
HpERF14						*			*													*		*				*			*			*	*									*		*
HpERF15		*			*					*					*					*		*						*									*
HpERF16		*			*				*			*			*							*		*				*		*	*			*				*				*		*
HpERF17								*	*						*							*	*	*				*		*		*	*	*				*						*					*
HpERF18		*			*				*						*	*						*		*	*			*		*				*	*
HpERF19					*				*						*		*	*				*		*				*						*	*				*					*
HpERF20		*			*				*						*		*	*	*			*		*				*						*			*							*
HpERF21		*							*					*	*		*	*					*					*		*	*	*	*	*								*
HpERF22					*	*			*						*		*	*										*		*				*			*							*		*			*
HpERF23		*			*																	*		*				*			*						*	*						*
HpERF24					*	*									*		*	*			*	*		*				*
HpERF25							*		*						*							*		*				*						*			*							*
HpERF26		*							*						*		*	*										*	*					*								*
HpERF27				*	*				*						*		*	*				*		*			*	*		*				*				*				*		*
HpERF28		*					*		*		*				*							*	*					*				*	*	*	*
HpERF29		*			*						*				*										*			*																*					*
HpERF30		*			*				*			*			*							*		*				*						*										*
HpERF31						*				*					*							*	*	*				*			*	*	*		*		*					*						*
HpERF32					*		*		*	*					*	*	*	*				*		*			*	*			*			*			*
HpERF33					*		*		*	*					*	*	*	*				*		*			*	*		*	*			*			*
HpERF34		*			*				*	*					*	*	*	*				*		*	*			*						*	*									*
HpERF35					*			*	*	*					*						*	*		*				*		*				*							*
HpERF36		*			*				*	*					*							*						*	*					*										*
HpERF37		*			*				*						*				*					*				*		*				*		*								*
HpERF38		*							*						*						*	*		*				*			*			*											*		*
HpERF39	*	*	*												*					*		*	*	*				*		*	*	*	*									*		*
HpERF40					*	*			*	*					*								*	*				*				*	*	*													*
HpERF41		*							*						*		*	*										*	*					*								*
HpERF42		*	*		*				*						*		*	*				*	*	*				*		*		*	*	*										*
HpERF43		*	*						*										*			*		*				*			*			*													*
HpERF44					*				*						*						*	*		*				*						*										*			*
HpERF45					*				*	*					*		*	*				*		*				*	*		*			*										*
HpERF46					*				*													*		*				*			*			*	*									*
HpERF47					*					*												*						*		*																	*
HpERF48		*						*							*									*				*
HpERF49		*					*	*	*						*		*	*	*					*	*			*						*										*
HpERF50		*	*		*				*						*								*					*				*	*	*
HpERF51					*			*	*						*		*	*				*		*				*						*	*			*						*
HpERF52					*			*							*		*	*				*		*			*	*							*			*						*
HpERF53		*			*					*					*							*		*			*	*		*	*
HpERF54					*			*					*		*						*	*	*	*			*	*			*	*	*											*
HpERF55		*	*						*						*							*		*				*		*				*			*							*
HpERF56					*										*									*	*			*										*						*
HpERF57		*										*			*		*	*				*	*	*	*			*			*	*	*											*
HpERF58	*	*			*				*			*			*							*		*				*	*					*
HpERF59		*			*										*						*	*		*				*							*			*
HpERF60		*			*				*						*		*	*				*		*				*	*					*										*					*
HpERF61		*			*				*	*	*				*		*	*				*	*					*	*		*	*	*	*												*	*
HpERF62		*							*						*		*	*				*		*				*						*								*		*	*				*
HpERF63					*			*		*					*				*			*		*				*										*			*			*
HpERF64		*			*				*										*			*		*				*						*								*
HpERF65					*				*		*				*		*	*				*		*		*		*						*			*
HpERF66					*				*	*				*	*		*	*	*			*		*				*			*			*												*
HpERF67		*			*				*													*						*						*										*
HpERF68		*			*				*						*				*					*				*		*				*		*								*
HpERF69		*			*					*	*									*	*	*		*				*									*	*				*							*
HpERF70					*				*						*							*	*	*				*		*		*	*	*						*				*
HpERF71		*			*				*						*							*	*	*				*			*	*	*	*	*						*			*					*
HpERF72		*			*				*			*	*		*							*						*		*	*			*	*					*						*			*
HpERF73		*				*				*	*				*		*	*				*		*				*												*				*	*		*		*
HpERF74					*					*					*							*		*				*			*						*							*
HpERF75					*					*					*						*	*		*				*														*
HpERF76					*										*									*			*	*			*															*
HpERF77					*			*	*	*					*							*		*			*	*			*			*										*
HpERF78		*							*						*		*	*				*						*		*				*			*
HpERF79					*															*			*				*	*			*	*	*					*		*				*
HpERF80	*				*			*	*	*					*									*			*	*		*	*			*	*
HpERF81		*			*				*	*									*			*	*	*				*				*	*	*								*
HpERF82		*			*										*		*	*				*		*				*																					*
HpERF83									*	*					*							*		*				*		*				*				*						*
HpERF84		*			*				*	*					*		*	*				*		*				*						*	*									*
HpERF85					*																	*		*				*			*				*									*
HpERF86					*				*						*		*	*				*		*		*		*						*
HpERF87		*	*		*				*	*					*		*	*				*		*				*		*				*		*	*							*
HpERF88			*		*			*	*						*								*		*			*		*		*	*	*		*					*		*	*					*
HpERF89		*							*						*							*						*						*										*
HpERF90		*			*				*						*	*						*		*	*		*	*						*										*
HpERF91		*			*										*										*			*														*		*
HpERF92			*						*		*				*		*	*	*			*					*	*						*
HpERF93			*		*				*						*							*	*					*			*	*	*	*
HpERF94					*	*									*		*	*			*	*		*				*
HpERF95		*				*			*				*		*					*		*	*					*				*	*	*								*		*					*
HpERF96					*								*									*	*	*			*	*		*	*	*	*
HpERF97						*				*					*							*	*	*				*			*	*	*		*		*					*
HpERF98		*			*				*						*							*		*				*		*				*										*
HpERF99		*			*				*						*						*	*						*						*	*									*		*
HpERF100					*		*			*					*		*	*				*		*				*		*	*			*										*
HpERF101		*			*				*						*							*		*				*		*				*													*
[truncated: 58 more columns]

## Sheet: Sheet2
		number	function
Transcription	TATA-box	101	core promoter element around -30 of transcription start
	CAAT-box	101	common cis-acting element in promoter and enhancer regions
	A-box	22	cis-acting regulatory element
	OBP-1 site	0	cis-acting regulatory element
	ATGCAAAT motif	0	cis-acting regulatory element associated to the TGAGTCA motif
	5UTR Py-rich stretch	0	cis-acting element conferring high transcription levels,
	AT-rich element	10	binding site of AT-rich DNA binding protein (ATBP-1)
Cell cycle	circadian	18	cis-acting regulatory element involved in circadian control
	MSA-like	10	cis-acting element involved in cell cycle regulation
	E2Fa	0	/
	E2Fb	1	/
Development	Skn-1_motif	0	cis-acting regulatory element required for endosperm expression
	GCN4_motif	13	cis-regulatory element involved in endosperm expression
	CCGTCC-box	22	cis-acting regulatory element related to meristem specific activation
	CAT-box	29	cis-acting regulatory element related to meristem expression
	OCT	0	/
	dOCT	3	cis-acting regulatory element related to meristem specific activation
	NON-box	0	cis-acting regulatory element related to meristem specific activation
	RY-element	1	cis-acting regulatory element involved in seed-specific regulation
	HD-Zip 1	8	element involved in differentiation of the palisade mesophyll cells
	HD-Zip 2	0	element involved in the control of leaf morphology development
	as1	0	cis-acting regulatory element involved in the root-specific expression
	motif I	1	cis-acting regulatory element root specific
	AC-I	10	/
	AC-II	1	light responsive element
Hormone	ABRE	86	cis-acting element involved in the abscisic acid responsiveness
	motif IIb	0	abscisic acid responsive element
	CE3	0	cis-acting element involved in ABA and VP1 responsiveness
	CE1	0	cis-acting element associated to ABRE, involved in ABA responsiveness
	GARE-motif	14	gibberellin-responsive element
	P-box	39	gibberellin-responsive element
	TATC-box	15	cis-acting element involved in gibberellin-responsiveness
	TCA-element	35	cis-acting element involved in salicylic acid responsiveness，
	SARE	0	cis-acting element involved in salicylic acid responsiveness
	TGA-element	41	auxin-responsive element
	AuxRR-core	11	cis-acting regulatory element involved in auxin responsiveness
	TGA-box	3	part of an auxin-responsive element
	AuxRE	0
	O2-site	32	cis-acting regulatory element involved in zein metabolism regulation
	ERE	59	ethylene-responsive element
	CGTCA-motif	73	cis-acting regulatory element involved in the MeJA-responsiveness
	TGACG-motif	73	cis-acting regulatory element involved in the MeJA-responsiveness
Abiotic / biotic stress	TC-rich repeats	35	cis-acting element involved in defense and stress responsiveness
	ARE	73	cis-acting regulatory element essential for the anaerobic induction
	GC-motif	20	enhancer-like element involved in anoxic specific inducibility
	ELI-box3	0	elicitor-responsive element
	Box-W1	0	fungal elicitor responsive element
	box E	0	/
	EIRE	0	elicitor-responsive element
	AT-rich sequence	7	element for maximal elicitor-mediated activation (2copies)
	W box	54	/
	box S	13	/
	GCC box	0	/
	WUN-motif	46	wound-responsive element
	JERE	0	/
	LTR	51	cis-acting element involved in low-temperature responsiveness
	C-repeat/DRE	0	regulatory element involved in cold- and dehydration-responsiveness
	HSE	0	cis-acting element involved in heat stress responsiveness
	MBS	31	MYB binding site involved in drought-inducibility
	CCAAT-box	32	MYBHv1 binding site
	MBSI	4	MYB binding site involved in flavonoid biosynthetic genes regulation
	MRE	29	MYB binding site involved in light responsiveness
	G-box	81	cis-acting regulatory element involved in light responsiveness
	Sp1	22	light responsive element
	G-Box	58	cis-acting regulatory element involved in light responsiveness
	GAG-motif	0	part of a light responsive element
	I-box	22	part of a light responsive element
	GT1-motif	57	light responsive element
	MNF1	0	light responsive element
	ACE	11	cis-acting element involved in light responsiveness
	Box I	0	light responsive element
	Box 4	77	part of a conserved DNA module involved in light responsiveness
	GATA-motif	40	part of a light responsive element
	GA-motif	10	part of a light responsive element
	CATT-motif	0	part of a light responsive element
	AE-box	28	part of a module for light response
	TCT-motif	65	part of a light responsive element
	TCCC-motif	24	part of a light responsive element
	ATCT-motif	11	part of a conserved DNA module involved in light responsiveness
	3-AF1 binding site	5	light responsive element
	rbcS-CMA7a	0	part of a light responsive element
	LAMP-element	4	part of a light responsive element
	ATC-motif	7	part of a conserved DNA module involved in light responsiveness
	Box III	2	protein binding site
	box II	0	part of a light responsive element
	TGG-motif	0	part of a light responsive element
	chs-Unit 1 m1	4	part of a light responsive element
	chs-CMA2a	13	part of a light responsive element
	Box II	10	part of a light responsive element
	L-box	1	part of a light responsive element
	GTGGC-motif	1
	CG-motif	0	part of a light responsive element
	C-box	0	cis-acting regulatory element involved in light responsiveness
	Gap-box	10	part of a light responsive element
	CAG-motif	0	part of a light response element
	AAAC-motif	3	light responsive element
	4cl-CMA2b	0	light responsive element
	ATCC-motif	0	part of a conserved DNA module involved in light responsiveness
	GATT-motif	0
	chs-CMA2c	0
	Pc-CMA2c	0	part of a light responsive element
	chs-CMA1a	17	part of a light responsive element
	chs-CMA2b	1	part of a light responsive element
	LS7	0
	CGT-motif	0
	as-2-box	0	involved in shoot-specific expression and light responsiveness
	AAGAA-motif	56	/
	AT1-motif	4	part of a light responsive module
	plant_AP-2-like	2	/
	MBSII	0	MYB binding site involved in flavonoid biosynthetic genes regulation
	CTAG-motif	5	/
	H-box	3	cis-acting regulatory element involved in light responsiveness
	Box II -like sequence	0	cis-acting regulatory element
	Pc-CMA2a	1	part of a light responsive element
	HD-Zip 3	2	protein binding site
	ABRE2	6	/
	AP-1	6	/
	ABRE3a	34	/
	ABRE4	34	/
	CARE	9	/
	DRE1	5	/
	DRE core	16	/
	CCGTCC motif	22	/
	F-box	4	/
	as-1	72	/
	MYB	88	/
	MYB recognition site	32	/
	MYB-like sequence	59	/
	Myc	35
	MYC	95	/
	Myb	60	/
	Myb-binding site	35	/
	NON	2	/
	WRE3	48
	re2f-1	4	/
	STRE	79	/
	TATA	43	/
	AT~ABRE	2	/
	AT~TATA-box	83	/
	telo-box	2	/
	TCA	23	/
	Unnamed__1	77	/
	Unnamed__2	26	/
	Unnamed__4	101	/
	Unnamed__6	25	/
	Unnamed__8	4	/
	Unnamed__10	4	/
	Unnamed__12	4	/
	Unnamed__14	4	/
