# Supplementary material for: Genome-Wide Analysis and the Expression Pattern of the ERF Gene Family in Hypericum perforatum
Source: Plants (Basel). 2021 Jan 11;10(1):133. doi: 10.3390/plants10010133 (PMC7827068; doi:10.3390/plants10010133)
Supplement: Supplementary file 1 [file plants-10-00133-s001.zip › Supplementary data for xml checked by authors/Table S3.xls]

## Sheet: ERF proteins
Supplementary Table S3 Analysis and distribution of conserved motifs of ERF proteins in Hypericum perforatum .
Motif	Number	Width	Best possible match
1	101	26	RVWLGTFDTAEEAARAYDEAALALRG
2	94	15	KKYRGVRQRPWGKWV
3	97	8	AEIRDPNK
4	91	11	SKAKLNFPDLA
5	20	28	WSLPRPASLSPKDIQAAAAEAAAMFGPR
6	15	29	YVDEDEVLEMPRLLADMAEGLLLSPPRLY
7	9	28	DDEVNCYSLATSRPKKRAGRRVFKETRH
8	7	25	IKRMKYERKFSASLYAFNGVSECLR
9	18	14	LSALLBAKLQACCR
10	56	15	MSSSSSSSSSSSSSP
