# Supplementary material for: Genome-Wide Analysis and the Expression Pattern of the ERF Gene Family in Hypericum perforatum
Source: Plants (Basel). 2021 Jan 11;10(1):133. doi: 10.3390/plants10010133 (PMC7827068; doi:10.3390/plants10010133)
Supplement: Supplementary file 1 [file plants-10-00133-s001.zip › Supplementary data for xml checked by authors/Table S4.xls]

## Sheet: Sheet1
Table S4:The Ka/Ks calculation of the duplicated ERF gene pairs in H. perforatum
Duplicated pairs	Ks	Ka	Ka/Ks	Purifying selection
HperERF53-HperERF78	0.373	0.2621	0.7026	Yes
HperERF75-HperERF76	0.408	0.1093	0.268	Yes
HperERF65-HperERF86	0.0593	0.0227	0.3828	Yes
HperERF43-HperERF101	0.6857	0.1566	0.2284	Yes
HperERF39-HperERF74	8.5796	0.4456	0.0519	Yes
HperERF25-HperERF80	47.4035	0.7465	0.0157	Yes
HperERF19-HperERF46	0.2614	0.1433	0.5483	Yes
HperERF55-HperERF73	0.4704	0.1019	0.2166	Yes
HperERF63-HperERF82	1.0129	0.526	0.5193	Yes
HperERF69-HperERF100	0.3238	0.0896	0.2768	Yes
HperERF26-HperERF41	0.0737	0.0313	0.424	Yes
HperERF10-HperERF62	0.0104	0.0016	0.1583	Yes
HperERF50-HperERF96	0.4919	0.1508	0.3066	Yes
HperERF32-HperERF33	0.2163	0.1919	0.8873	Yes
HperERF1-HperERF9	0.4998	0.1492	0.2985	Yes
HperERF47 HperERF94	0.3342	0.161	0.4817	Yes
HperERF20-HperERF45	0.5129	0.1275	0.2485	Yes
HperERF13-HperERF87	0.4367	0.1113	0.2549	Yes
HperERF22-HperERF36	0.5861	0.1781	0.3039	Yes
HperERF2-HperERF42	1.3807	0.2955	0.214	Yes
HperERF56-HperERF72	1.6891	0.2052	0.1215	Yes
HperERF6-HperERF16	0.9889	0.154	0.1557	Yes
HperERF11-HperERF23	0.684	0.1577	0.2306	Yes
HperERF64-HperERF81	0.1418	0.0824	0.581	Yes
HperERF79-HperERF85	0.3783	0.1997	0.5277	Yes
HperERF57-HperERF71	0.7465	0.1677	0.2247	Yes
HperERF49-HperERF95	1.3839	0.3013	0.2177	Yes
HperERF98-HperERF99	0.1044	0.0298	0.2859	Yes
HperERF27-HperERF59	10.5769	0.7313	0.0691	Yes
HperERF28-HperERF29	0.805	0.0944	0.1173	Yes
HperERF31-HperERF97	0.6647	0.3012	0.4531	Yes
HperERF66-HperERF67	48.1156	0.7006	0.0146	Yes
HperERF58-HperERF70	0.8287	0.1191	0.1437	Yes
HperERF15-HperERF91	0.6364	0.4067	0.6391	Yes
