# Supplementary material for: Genome-Wide Analysis and the Expression Pattern of the ERF Gene Family in Hypericum perforatum
Source: Plants (Basel). 2021 Jan 11;10(1):133. doi: 10.3390/plants10010133 (PMC7827068; doi:10.3390/plants10010133)
Supplement: Supplementary file 1 [file plants-10-00133-s001.zip › Supplementary data for xml checked by authors/Table S5.xls]

## Sheet: Table S5
Gene			biological_process	cellular_component	molecular_function
HpERF1	evm.model.scaf_10.29	evm.TU.scaf_10.29	GO:0009873|ethylene-activated signaling pathway;GO:0010200|response to chitin;GO:0006351|transcription, DNA-templated; GO:0005634|nucleus; GO:0003677|DNA binding;GO:0003700|transcription factor activity, sequence-specific DNA binding;	GO:0005634|nucleus;	GO:0003677|DNA binding;GO:0003700|transcription factor activity, sequence-specific DNA binding;
HpERF2	evm.model.scaf_103.66	evm.TU.scaf_103.66	GO:0009736|cytokinin-activated signaling pathway;GO:0009873|ethylene-activated signaling pathway;GO:0048366|leaf development;GO:0042991|transcription factor import into nucleus;GO:0006351|transcription, DNA-templated; GO:0005737|cytoplasm;GO:0005634|nucleus; GO:0003677|DNA binding;GO:0003700|transcription factor activity, sequence-specific DNA binding;	GO:0005737|cytoplasm;GO:0005634|nucleus;	GO:0003677|DNA binding;GO:0003700|transcription factor activity, sequence-specific DNA binding;
HpERF3	evm.model.scaf_117.57	evm.TU.scaf_117.57	GO:0071472|cellular response to salt stress;GO:0009736|cytokinin-activated signaling pathway;GO:0009873|ethylene-activated signaling pathway;GO:0045595|regulation of cell differentiation;GO:0009409|response to cold;GO:0009416|response to light stimulus;GO:0006970|response to osmotic stress;GO:0009651|response to salt stress;GO:0009414|response to water deprivation;GO:0009611|response to wounding;…	GO:0005634|nucleus;	GO:0003677|DNA binding;GO:0043565|sequence-specific DNA binding;GO:0003700|transcription factor activity, sequence-specific DNA binding;
HpERF4	evm.model.scaf_121.35	evm.TU.scaf_121.35	GO:0009873|ethylene-activated signaling pathway;GO:0006351|transcription, DNA-templated; GO:0005634|nucleus; GO:0003677|DNA binding;GO:0003700|transcription factor activity, sequence-specific DNA binding;	GO:0005634|nucleus;	GO:0003677|DNA binding;GO:0003700|transcription factor activity, sequence-specific DNA binding;
HpERF5	evm.model.scaf_124.124	evm.TU.scaf_124.124	GO:0009873|ethylene-activated signaling pathway;GO:0006351|transcription, DNA-templated; GO:0005634|nucleus; GO:0003700|transcription factor activity, sequence-specific DNA binding;GO:0044212|transcription regulatory region DNA binding;	GO:0005634|nucleus;	GO:0003700|transcription factor activity, sequence-specific DNA binding;GO:0044212|transcription regulatory region DNA binding;
HpERF6	evm.model.scaf_128.212	evm.TU.scaf_128.212	GO:0006952|defense response;GO:0006351|transcription, DNA-templated; GO:0005634|nucleus; GO:0003677|DNA binding;GO:0003700|transcription factor activity, sequence-specific DNA binding;	GO:0005634|nucleus;	GO:0003677|DNA binding;GO:0003700|transcription factor activity, sequence-specific DNA binding;
HpERF7	evm.model.scaf_129.71	evm.TU.scaf_129.71	GO:0051301|cell division;GO:0050832|defense response to fungus;GO:0009873|ethylene-activated signaling pathway;GO:0010200|response to chitin;GO:0006351|transcription, DNA-templated;GO:0001944|vasculature development; GO:0005634|nucleus; GO:0003677|DNA binding;GO:0003700|transcription factor activity, sequence-specific DNA binding;	GO:0005634|nucleus;	GO:0003677|DNA binding;GO:0003700|transcription factor activity, sequence-specific DNA binding;
HpERF8	evm.model.scaf_141.454	evm.TU.scaf_141.454	GO:0009873|ethylene-activated signaling pathway;GO:0006351|transcription, DNA-templated; GO:0005634|nucleus; GO:0003677|DNA binding;GO:0003700|transcription factor activity, sequence-specific DNA binding;	GO:0005634|nucleus;	GO:0003677|DNA binding;GO:0003700|transcription factor activity, sequence-specific DNA binding;
HpERF9	evm.model.scaf_147.47	evm.TU.scaf_147.47	GO:0009873|ethylene-activated signaling pathway;GO:0010200|response to chitin;GO:0006351|transcription, DNA-templated; GO:0005634|nucleus; GO:0003677|DNA binding;GO:0003700|transcription factor activity, sequence-specific DNA binding;	GO:0005634|nucleus;	GO:0003677|DNA binding;GO:0003700|transcription factor activity, sequence-specific DNA binding;
HpERF10	evm.model.scaf_15.281	evm.TU.scaf_15.281	GO:0045893|positive regulation of transcription, DNA-templated;GO:0010200|response to chitin;GO:0006351|transcription, DNA-templated; GO:0005634|nucleus; GO:0043565|sequence-specific DNA binding;GO:0003700|transcription factor activity, sequence-specific DNA binding;GO:0044212|transcription regulatory region DNA binding;	GO:0005634|nucleus;	GO:0043565|sequence-specific DNA binding;GO:0003700|transcription factor activity, sequence-specific DNA binding;GO:0044212|transcription regulatory region DNA binding;
HpERF11	evm.model.scaf_151.277	evm.TU.scaf_151.277	GO:0009873|ethylene-activated signaling pathway;GO:0006351|transcription, DNA-templated; GO:0005634|nucleus; GO:0003677|DNA binding;GO:0003700|transcription factor activity, sequence-specific DNA binding;	GO:0005634|nucleus;	GO:0003677|DNA binding;GO:0003700|transcription factor activity, sequence-specific DNA binding;
HpERF12	evm.model.scaf_162.90	evm.TU.scaf_162.90	GO:0050832|defense response to fungus;GO:0009873|ethylene-activated signaling pathway;GO:0007275|multicellular organismal development;GO:0006351|transcription, DNA-templated; GO:0005634|nucleus; GO:0003677|DNA binding;GO:0003700|transcription factor activity, sequence-specific DNA binding;	GO:0005634|nucleus;	GO:0003677|DNA binding;GO:0003700|transcription factor activity, sequence-specific DNA binding;
HpERF13	evm.model.scaf_164.312	evm.TU.scaf_164.312	GO:0035865|cellular response to potassium ion;GO:0009873|ethylene-activated signaling pathway;GO:0048528|post-embryonic root development;GO:0009723|response to ethylene;GO:0000302|response to reactive oxygen species;GO:0006351|transcription, DNA-templated; GO:0005634|nucleus; GO:0043565|sequence-specific DNA binding;GO:0003700|transcription factor activity, sequence-specific DNA binding;	GO:0005634|nucleus;	GO:0043565|sequence-specific DNA binding;GO:0003700|transcription factor activity, sequence-specific DNA binding;
HpERF14	evm.model.scaf_20.117	evm.TU.scaf_20.117	GO:0006952|defense response;GO:0009873|ethylene-activated signaling pathway;GO:0009867|jasmonic acid mediated signaling pathway;GO:0006351|transcription, DNA-templated; GO:0005634|nucleus; GO:0003677|DNA binding;GO:0003700|transcription factor activity, sequence-specific DNA binding;	GO:0005634|nucleus;	GO:0003677|DNA binding;GO:0003700|transcription factor activity, sequence-specific DNA binding;
HpERF15	evm.model.scaf_20.199	evm.TU.scaf_20.199	GO:0009873|ethylene-activated signaling pathway;GO:0007275|multicellular organismal development;GO:0006351|transcription, DNA-templated; GO:0005634|nucleus; GO:0003677|DNA binding;GO:0003700|transcription factor activity, sequence-specific DNA binding;	GO:0005634|nucleus;	GO:0003677|DNA binding;GO:0003700|transcription factor activity, sequence-specific DNA binding;
HpERF16	evm.model.scaf_20.260	evm.TU.scaf_20.260	GO:0009736|cytokinin-activated signaling pathway;GO:0009873|ethylene-activated signaling pathway;GO:0048366|leaf development;GO:0042991|transcription factor import into nucleus;GO:0006351|transcription, DNA-templated; GO:0005737|cytoplasm;GO:0005634|nucleus; GO:0003677|DNA binding;GO:0003700|transcription factor activity, sequence-specific DNA binding;	GO:0005737|cytoplasm;GO:0005634|nucleus;	GO:0003677|DNA binding;GO:0003700|transcription factor activity, sequence-specific DNA binding;
HpERF17	evm.model.scaf_214.53	evm.TU.scaf_214.53	GO:0009873|ethylene-activated signaling pathway;GO:0006351|transcription, DNA-templated; GO:0005634|nucleus; GO:0003677|DNA binding;GO:0003700|transcription factor activity, sequence-specific DNA binding;	GO:0005634|nucleus;	GO:0003677|DNA binding;GO:0003700|transcription factor activity, sequence-specific DNA binding;
HpERF18	evm.model.scaf_219.159	evm.TU.scaf_219.159	GO:0071472|cellular response to salt stress;GO:0009736|cytokinin-activated signaling pathway;GO:0009873|ethylene-activated signaling pathway;GO:0045595|regulation of cell differentiation;GO:0009409|response to cold;GO:0009416|response to light stimulus;GO:0006970|response to osmotic stress;GO:0009651|response to salt stress;GO:0009414|response to water deprivation;GO:0009611|response to wounding;…	GO:0005634|nucleus;	GO:0003677|DNA binding;GO:0043565|sequence-specific DNA binding;GO:0003700|transcription factor activity, sequence-specific DNA binding;
HpERF19	evm.model.scaf_219.250	evm.TU.scaf_219.250	GO:0071497|cellular response to freezing;GO:0034605|cellular response to heat;GO:0009873|ethylene-activated signaling pathway;GO:0045893|positive regulation of transcription, DNA-templated;GO:0009753|response to jasmonic acid;GO:0009751|response to salicylic acid;GO:0006351|transcription, DNA-templated; GO:0005634|nucleus; GO:0003700|transcription factor activity, sequence-specific DNA binding;GO…	GO:0005634|nucleus;	GO:0003700|transcription factor activity, sequence-specific DNA binding;GO:0044212|transcription regulatory region DNA binding;
HpERF20	evm.model.scaf_227.18	evm.TU.scaf_227.18	GO:0035865|cellular response to potassium ion;GO:0009873|ethylene-activated signaling pathway;GO:0048528|post-embryonic root development;GO:0009723|response to ethylene;GO:0000302|response to reactive oxygen species;GO:0006351|transcription, DNA-templated; GO:0005634|nucleus; GO:0043565|sequence-specific DNA binding;GO:0003700|transcription factor activity, sequence-specific DNA binding;	GO:0005634|nucleus;	GO:0043565|sequence-specific DNA binding;GO:0003700|transcription factor activity, sequence-specific DNA binding;
HpERF21	evm.model.scaf_24.50	evm.TU.scaf_24.50	GO:0009873|ethylene-activated signaling pathway;GO:0007275|multicellular organismal development;GO:0006351|transcription, DNA-templated; GO:0005634|nucleus; GO:0003677|DNA binding;GO:0003700|transcription factor activity, sequence-specific DNA binding;	GO:0005634|nucleus;	GO:0003677|DNA binding;GO:0003700|transcription factor activity, sequence-specific DNA binding;
HpERF22	evm.model.scaf_241.291	evm.TU.scaf_241.291	GO:0035865|cellular response to potassium ion;GO:0009873|ethylene-activated signaling pathway;GO:0048528|post-embryonic root development;GO:0009723|response to ethylene;GO:0000302|response to reactive oxygen species;GO:0006351|transcription, DNA-templated; GO:0005634|nucleus; GO:0043565|sequence-specific DNA binding;GO:0003700|transcription factor activity, sequence-specific DNA binding;	GO:0005634|nucleus;	GO:0043565|sequence-specific DNA binding;GO:0003700|transcription factor activity, sequence-specific DNA binding;
HpERF23	evm.model.scaf_245.148	evm.TU.scaf_245.148	GO:0009873|ethylene-activated signaling pathway;GO:0006351|transcription, DNA-templated; GO:0005634|nucleus; GO:0003677|DNA binding;GO:0003700|transcription factor activity, sequence-specific DNA binding;	GO:0005634|nucleus;	GO:0003677|DNA binding;GO:0003700|transcription factor activity, sequence-specific DNA binding;
HpERF24	evm.model.scaf_25.29
HpERF25	evm.model.scaf_254.114	evm.TU.scaf_254.114	GO:0009873|ethylene-activated signaling pathway;GO:0006351|transcription, DNA-templated; GO:0005634|nucleus; GO:0003677|DNA binding;GO:0003700|transcription factor activity, sequence-specific DNA binding;	GO:0005634|nucleus;	GO:0003677|DNA binding;GO:0003700|transcription factor activity, sequence-specific DNA binding;
HpERF26	evm.model.scaf_270.12	evm.TU.scaf_270.12	GO:0009873|ethylene-activated signaling pathway;GO:0006351|transcription, DNA-templated; GO:0005634|nucleus; GO:0003677|DNA binding;GO:0003700|transcription factor activity, sequence-specific DNA binding;	GO:0005634|nucleus;	GO:0003677|DNA binding;GO:0003700|transcription factor activity, sequence-specific DNA binding;
HpERF27	evm.model.scaf_276.2	evm.TU.scaf_276.2	GO:0048825|cotyledon development;GO:0009736|cytokinin-activated signaling pathway;GO:0009880|embryonic pattern specification;GO:0009873|ethylene-activated signaling pathway;GO:0009740|gibberellic acid mediated signaling pathway;GO:0051726|regulation of cell cycle;GO:0006355|regulation of transcription, DNA-templated;GO:0009733|response to auxin;GO:0006351|transcription, DNA-templated;	GO:0005634|nucleus;	GO:0003677|DNA binding;GO:0003700|transcription factor activity, sequence-specific DNA binding;
HpERF28	evm.model.scaf_302.16	evm.TU.scaf_302.16	GO:0006952|defense response;GO:0009873|ethylene-activated signaling pathway;GO:0006351|transcription, DNA-templated; GO:0005634|nucleus; GO:0003677|DNA binding;GO:0003700|transcription factor activity, sequence-specific DNA binding;	GO:0005634|nucleus;	GO:0003677|DNA binding;GO:0003700|transcription factor activity, sequence-specific DNA binding;
HpERF29	evm.model.scaf_308.58	evm.TU.scaf_308.58	GO:0006952|defense response;GO:0009873|ethylene-activated signaling pathway;GO:0006351|transcription, DNA-templated; GO:0005634|nucleus; GO:0003677|DNA binding;GO:0003700|transcription factor activity, sequence-specific DNA binding;	GO:0005634|nucleus;	GO:0003677|DNA binding;GO:0003700|transcription factor activity, sequence-specific DNA binding;
HpERF30	evm.model.scaf_309.64	evm.TU.scaf_309.64	GO:0006952|defense response;GO:0009873|ethylene-activated signaling pathway;GO:0006351|transcription, DNA-templated; GO:0016020|membrane;GO:0005634|nucleus; GO:0003677|DNA binding;GO:0003700|transcription factor activity, sequence-specific DNA binding;	GO:0016020|membrane;GO:0005634|nucleus;	GO:0003677|DNA binding;GO:0003700|transcription factor activity, sequence-specific DNA binding;
HpERF31	evm.model.scaf_309.65	evm.TU.scaf_309.65	GO:0006952|defense response;GO:0009873|ethylene-activated signaling pathway;GO:0006351|transcription, DNA-templated; GO:0005634|nucleus; GO:0003677|DNA binding;GO:0003700|transcription factor activity, sequence-specific DNA binding;	GO:0005634|nucleus;	GO:0003677|DNA binding;GO:0003700|transcription factor activity, sequence-specific DNA binding;
HpERF32	evm.model.scaf_32.136	evm.TU.scaf_32.136	GO:0009873|ethylene-activated signaling pathway;GO:0006351|transcription, DNA-templated; GO:0005634|nucleus; GO:0003677|DNA binding;GO:0003700|transcription factor activity, sequence-specific DNA binding;	GO:0005634|nucleus;	GO:0003677|DNA binding;GO:0003700|transcription factor activity, sequence-specific DNA binding;
HpERF33	evm.model.scaf_32.152	evm.TU.scaf_32.152	GO:0071472|cellular response to salt stress;GO:0009736|cytokinin-activated signaling pathway;GO:0009873|ethylene-activated signaling pathway;GO:0045595|regulation of cell differentiation;GO:0009409|response to cold;GO:0009416|response to light stimulus;GO:0006970|response to osmotic stress;GO:0009651|response to salt stress;GO:0009414|response to water deprivation;GO:0009611|response to wounding;…	GO:0005634|nucleus;	GO:0003677|DNA binding;GO:0043565|sequence-specific DNA binding;GO:0003700|transcription factor activity, sequence-specific DNA binding;
HpERF34	evm.model.scaf_32.241
HpERF35	evm.model.scaf_325.21	evm.TU.scaf_325.21	GO:0009738|abscisic acid-activated signaling pathway;GO:0006351|transcription, DNA-templated;	GO:0005634|nucleus;	GO:0003677|DNA binding;GO:0003700|transcription factor activity, sequence-specific DNA binding;
HpERF36	evm.model.scaf_326.177	evm.TU.scaf_326.177	GO:0035865|cellular response to potassium ion;GO:0009873|ethylene-activated signaling pathway;GO:0048528|post-embryonic root development;GO:0009723|response to ethylene;GO:0000302|response to reactive oxygen species;GO:0006351|transcription, DNA-templated; GO:0005634|nucleus; GO:0043565|sequence-specific DNA binding;GO:0003700|transcription factor activity, sequence-specific DNA binding;	GO:0005634|nucleus;	GO:0043565|sequence-specific DNA binding;GO:0003700|transcription factor activity, sequence-specific DNA binding;
HpERF37	evm.model.scaf_346.19	evm.TU.scaf_346.19	GO:0050832|defense response to fungus;GO:0009873|ethylene-activated signaling pathway;GO:0006351|transcription, DNA-templated;	GO:0005634|nucleus;	GO:0003677|DNA binding;GO:0003700|transcription factor activity, sequence-specific DNA binding;
HpERF38	evm.model.scaf_346.21	evm.TU.scaf_346.21	GO:0006351|transcription, DNA-templated;	GO:0005634|nucleus;	GO:0003677|DNA binding;GO:0003700|transcription factor activity, sequence-specific DNA binding;
HpERF39	evm.model.scaf_36.189	evm.TU.scaf_36.189	GO:0009873|ethylene-activated signaling pathway;GO:0045893|positive regulation of transcription, DNA-templated;GO:0006351|transcription, DNA-templated;	GO:0005634|nucleus;	GO:0043565|sequence-specific DNA binding;GO:0003700|transcription factor activity, sequence-specific DNA binding;
HpERF40	evm.model.scaf_36.249	evm.TU.scaf_36.249	GO:0009873|ethylene-activated signaling pathway;GO:0006351|transcription, DNA-templated;	GO:0005634|nucleus;	GO:0003677|DNA binding;GO:0003700|transcription factor activity, sequence-specific DNA binding;
HpERF41	evm.model.scaf_36.298	evm.TU.scaf_36.298	GO:0009873|ethylene-activated signaling pathway;GO:0006351|transcription, DNA-templated;	GO:0005634|nucleus;	GO:0003677|DNA binding;GO:0003700|transcription factor activity, sequence-specific DNA binding;
HpERF42	evm.model.scaf_36.61	evm.TU.scaf_36.61	GO:0009736|cytokinin-activated signaling pathway;GO:0009873|ethylene-activated signaling pathway;GO:0048366|leaf development;GO:0042991|transcription factor import into nucleus;GO:0006351|transcription, DNA-templated; GO:0005737|cytoplasm;GO:0005634|nucleus; GO:0003677|DNA binding;GO:0003700|transcription factor activity, sequence-specific DNA binding;	GO:0005737|cytoplasm;GO:0005634|nucleus;	GO:0003677|DNA binding;GO:0003700|transcription factor activity, sequence-specific DNA binding;
HpERF43	evm.model.scaf_363.14	evm.TU.scaf_363.14	GO:0009873|ethylene-activated signaling pathway;GO:0045893|positive regulation of transcription, DNA-templated;GO:0006351|transcription, DNA-templated;	GO:0005634|nucleus;	GO:0043565|sequence-specific DNA binding;GO:0003700|transcription factor activity, sequence-specific DNA binding;
HpERF44	evm.model.scaf_368.314	evm.TU.scaf_368.314	GO:0006952|defense response;GO:0009873|ethylene-activated signaling pathway;GO:0009867|jasmonic acid mediated signaling pathway;GO:0006351|transcription, DNA-templated; GO:0005634|nucleus; GO:0003677|DNA binding;GO:0003700|transcription factor activity, sequence-specific DNA binding;	GO:0005634|nucleus;	GO:0003677|DNA binding;GO:0003700|transcription factor activity, sequence-specific DNA binding;
HpERF45	evm.model.scaf_37.254	evm.TU.scaf_37.254	GO:0035865|cellular response to potassium ion;GO:0009873|ethylene-activated signaling pathway;GO:0048528|post-embryonic root development;GO:0009723|response to ethylene;GO:0000302|response to reactive oxygen species;GO:0006351|transcription, DNA-templated; GO:0005634|nucleus; GO:0043565|sequence-specific DNA binding;GO:0003700|transcription factor activity, sequence-specific DNA binding;	GO:0005634|nucleus;	GO:0043565|sequence-specific DNA binding;GO:0003700|transcription factor activity, sequence-specific DNA binding;
HpERF46	evm.model.scaf_385.52	evm.TU.scaf_385.52	GO:0009873|ethylene-activated signaling pathway;GO:0006351|transcription, DNA-templated;	GO:0005634|nucleus;	GO:0003677|DNA binding;GO:0003700|transcription factor activity, sequence-specific DNA binding;
HpERF47	evm.model.scaf_39.159	evm.TU.scaf_39.159	GO:0009873|ethylene-activated signaling pathway;GO:0006351|transcription, DNA-templated;	GO:0005634|nucleus;	GO:0003677|DNA binding;GO:0003700|transcription factor activity, sequence-specific DNA binding;
HpERF48	evm.model.scaf_39.253	evm.TU.scaf_39.253	GO:0009873|ethylene-activated signaling pathway;GO:0034059|response to anoxia;GO:0006351|transcription, DNA-templated;	GO:0005634|nucleus;	GO:0003677|DNA binding;GO:0003700|transcription factor activity, sequence-specific DNA binding;
HpERF49	evm.model.scaf_39.303	evm.TU.scaf_39.303	GO:0006952|defense response;GO:0009873|ethylene-activated signaling pathway;GO:0006351|transcription, DNA-templated;	GO:0016020|membrane;GO:0005634|nucleus;	GO:0003677|DNA binding;GO:0003700|transcription factor activity, sequence-specific DNA binding;
HpERF50	evm.model.scaf_39.369	evm.TU.scaf_39.369	GO:0009873|ethylene-activated signaling pathway;GO:2000070|regulation of response to water deprivation;GO:0009651|response to salt stress;GO:0006351|transcription, DNA-templated;	GO:0005737|cytoplasm;GO:0005634|nucleus;	GO:0003677|DNA binding;GO:0003700|transcription factor activity, sequence-specific DNA binding;
HpERF51	evm.model.scaf_39.392	evm.TU.scaf_39.392	GO:0035865|cellular response to potassium ion;GO:0009873|ethylene-activated signaling pathway;GO:0048528|post-embryonic root development;GO:0009723|response to ethylene;GO:0000302|response to reactive oxygen species;GO:0006351|transcription, DNA-templated; GO:0005634|nucleus; GO:0043565|sequence-specific DNA binding;GO:0003700|transcription factor activity, sequence-specific DNA binding;	GO:0005634|nucleus;	GO:0043565|sequence-specific DNA binding;GO:0003700|transcription factor activity, sequence-specific DNA binding;
HpERF52	evm.model.scaf_39.400	evm.TU.scaf_39.400	GO:0035865|cellular response to potassium ion;GO:0009873|ethylene-activated signaling pathway;GO:0048528|post-embryonic root development;GO:0009723|response to ethylene;GO:0000302|response to reactive oxygen species;GO:0006351|transcription, DNA-templated; GO:0005634|nucleus; GO:0043565|sequence-specific DNA binding;GO:0003700|transcription factor activity, sequence-specific DNA binding;	GO:0005634|nucleus;	GO:0043565|sequence-specific DNA binding;GO:0003700|transcription factor activity, sequence-specific DNA binding;
HpERF53	evm.model.scaf_404.71	evm.TU.scaf_404.71	GO:0016049|cell growth;GO:0010371|regulation of gibberellin biosynthetic process;GO:0048510|regulation of timing of transition from vegetative to reproductive phase;GO:0050826|response to freezing;GO:0009408|response to heat;GO:0009414|response to water deprivation;GO:0006351|transcription, DNA-templated;	GO:0005634|nucleus;	GO:0043565|sequence-specific DNA binding;GO:0003700|transcription factor activity, sequence-specific DNA binding;GO:0044212|transcription regulatory region DNA binding;
HpERF54	evm.model.scaf_404.73
HpERF55	evm.model.scaf_42.334	evm.TU.scaf_42.334	GO:0009873|ethylene-activated signaling pathway;GO:0006351|transcription, DNA-templated;	GO:0005634|nucleus;	GO:0003677|DNA binding;GO:0003700|transcription factor activity, sequence-specific DNA binding;
HpERF56	evm.model.scaf_422.390	evm.TU.scaf_422.390	GO:0048825|cotyledon development;GO:0009736|cytokinin-activated signaling pathway;GO:0009873|ethylene-activated signaling pathway;GO:0048364|root development;GO:0042991|transcription factor import into nucleus;GO:0006351|transcription, DNA-templated;	GO:0005737|cytoplasm;GO:0005634|nucleus;	GO:0003677|DNA binding;GO:0003700|transcription factor activity, sequence-specific DNA binding;
HpERF57	evm.model.scaf_422.519	evm.TU.scaf_422.519	GO:0006952|defense response;GO:0009873|ethylene-activated signaling pathway;GO:0006351|transcription, DNA-templated;	GO:0005634|nucleus;	GO:0003677|DNA binding;GO:0003700|transcription factor activity, sequence-specific DNA binding;
HpERF58	evm.model.scaf_422.520	evm.TU.scaf_422.520	GO:0051301|cell division;GO:0006952|defense response;GO:0009873|ethylene-activated signaling pathway;GO:0010200|response to chitin;GO:0006351|transcription, DNA-templated;GO:0001944|vasculature development;	GO:0005634|nucleus;	GO:0003677|DNA binding;GO:0003700|transcription factor activity, sequence-specific DNA binding;
HpERF59	evm.model.scaf_424.15	evm.TU.scaf_424.15	GO:0009873|ethylene-activated signaling pathway;GO:0006351|transcription, DNA-templated;	GO:0005634|nucleus;	GO:0003677|DNA binding;GO:0003700|transcription factor activity, sequence-specific DNA binding;
HpERF60	evm.model.scaf_44.379	evm.TU.scaf_44.379	GO:0009738|abscisic acid-activated signaling pathway;GO:0010286|heat acclimation;GO:0045893|positive regulation of transcription, DNA-templated;GO:0009737|response to abscisic acid;GO:0006351|transcription, DNA-templated;	GO:0005634|nucleus;	GO:0043565|sequence-specific DNA binding;GO:0003700|transcription factor activity, sequence-specific DNA binding;GO:0044212|transcription regulatory region DNA binding;
HpERF61	evm.model.scaf_44.428	evm.TU.scaf_44.428	GO:0035865|cellular response to potassium ion;GO:0009873|ethylene-activated signaling pathway;GO:0048528|post-embryonic root development;GO:0009723|response to ethylene;GO:0000302|response to reactive oxygen species;GO:0006351|transcription, DNA-templated;	GO:0005634|nucleus;	GO:0043565|sequence-specific DNA binding;GO:0003700|transcription factor activity, sequence-specific DNA binding;
HpERF62	evm.model.scaf_447.277	evm.TU.scaf_447.277	GO:0045893|positive regulation of transcription, DNA-templated;GO:0010200|response to chitin;GO:0006351|transcription, DNA-templated;	GO:0005634|nucleus;	GO:0043565|sequence-specific DNA binding;GO:0003700|transcription factor activity, sequence-specific DNA binding;GO:0044212|transcription regulatory region DNA binding;
HpERF63	evm.model.scaf_447.340
HpERF64	evm.model.scaf_56.70	evm.TU.scaf_56.70	GO:0070483|detection of hypoxia;GO:0009873|ethylene-activated signaling pathway;GO:0001666|response to hypoxia;GO:0006351|transcription, DNA-templated;	GO:0005634|nucleus;GO:0005886|plasma membrane;	GO:0003677|DNA binding;GO:0003700|transcription factor activity, sequence-specific DNA binding;
HpERF65	evm.model.scaf_57.342	evm.TU.scaf_57.342	GO:0050832|defense response to fungus;GO:0009873|ethylene-activated signaling pathway;GO:0006351|transcription, DNA-templated;	GO:0005634|nucleus;	GO:0003700|transcription factor activity, sequence-specific DNA binding;GO:0044212|transcription regulatory region DNA binding;
HpERF66	evm.model.scaf_6.281	evm.TU.scaf_6.281	GO:0006952|defense response;GO:0006351|transcription, DNA-templated;	GO:0005634|nucleus;	GO:0003677|DNA binding;GO:0003700|transcription factor activity, sequence-specific DNA binding;
HpERF67	evm.model.scaf_6.282	evm.TU.scaf_6.282	GO:0009873|ethylene-activated signaling pathway;GO:0010200|response to chitin;GO:0006351|transcription, DNA-templated;	GO:0005634|nucleus;	GO:0003677|DNA binding;GO:0003700|transcription factor activity, sequence-specific DNA binding;
HpERF68	evm.model.scaf_64.43	evm.TU.scaf_64.43	GO:0050832|defense response to fungus;GO:0009873|ethylene-activated signaling pathway;GO:0006351|transcription, DNA-templated;	GO:0005634|nucleus;	GO:0003677|DNA binding;GO:0003700|transcription factor activity, sequence-specific DNA binding;
HpERF69	evm.model.scaf_64.984	evm.TU.scaf_64.984	GO:0009873|ethylene-activated signaling pathway;GO:0006351|transcription, DNA-templated;	GO:0005634|nucleus;	GO:0003677|DNA binding;GO:0003700|transcription factor activity, sequence-specific DNA binding;
HpERF70	evm.model.scaf_65.115	evm.TU.scaf_65.115	GO:0051301|cell division;GO:0006952|defense response;GO:0009873|ethylene-activated signaling pathway;GO:0010200|response to chitin;GO:0006351|transcription, DNA-templated;GO:0001944|vasculature development;	GO:0005634|nucleus;	GO:0003677|DNA binding;GO:0003700|transcription factor activity, sequence-specific DNA binding;
HpERF71	evm.model.scaf_65.116	evm.TU.scaf_65.116	GO:0006952|defense response;GO:0009873|ethylene-activated signaling pathway;GO:0006351|transcription, DNA-templated;	GO:0005634|nucleus;	GO:0003677|DNA binding;GO:0003700|transcription factor activity, sequence-specific DNA binding;
HpERF72	evm.model.scaf_65.16	evm.TU.scaf_65.16	GO:0048825|cotyledon development;GO:0009736|cytokinin-activated signaling pathway;GO:0009873|ethylene-activated signaling pathway;GO:0048364|root development;GO:0042991|transcription factor import into nucleus;GO:0006351|transcription, DNA-templated;	GO:0005737|cytoplasm;GO:0005634|nucleus;	GO:0003677|DNA binding;GO:0003700|transcription factor activity, sequence-specific DNA binding;
HpERF73	evm.model.scaf_68.347	evm.TU.scaf_68.347	GO:0009873|ethylene-activated signaling pathway;GO:0006351|transcription, DNA-templated;	GO:0005634|nucleus;	GO:0003677|DNA binding;GO:0003700|transcription factor activity, sequence-specific DNA binding;
HpERF74	evm.model.scaf_7.102	evm.TU.scaf_7.102	GO:0009873|ethylene-activated signaling pathway;GO:0045893|positive regulation of transcription, DNA-templated;GO:0006351|transcription, DNA-templated;	GO:0005634|nucleus;	GO:0043565|sequence-specific DNA binding;GO:0003700|transcription factor activity, sequence-specific DNA binding;
HpERF75	evm.model.scaf_7.41	evm.TU.scaf_7.41	GO:0016049|cell growth;GO:0010371|regulation of gibberellin biosynthetic process;GO:0048510|regulation of timing of transition from vegetative to reproductive phase;GO:0050826|response to freezing;GO:0009408|response to heat;GO:0009414|response to water deprivation;GO:0006351|transcription, DNA-templated;	GO:0005634|nucleus;	GO:0043565|sequence-specific DNA binding;GO:0003700|transcription factor activity, sequence-specific DNA binding;GO:0044212|transcription regulatory region DNA binding;
HpERF76	evm.model.scaf_7.42	evm.TU.scaf_7.42	GO:0016049|cell growth;GO:0010371|regulation of gibberellin biosynthetic process;GO:0048510|regulation of timing of transition from vegetative to reproductive phase;GO:0006351|transcription, DNA-templated;	GO:0005634|nucleus;	GO:0003677|DNA binding;GO:0003700|transcription factor activity, sequence-specific DNA binding;
HpERF77	evm.model.scaf_7.43	evm.TU.scaf_7.43	GO:0016049|cell growth;GO:0010371|regulation of gibberellin biosynthetic process;GO:0048510|regulation of timing of transition from vegetative to reproductive phase;GO:0050826|response to freezing;GO:0009408|response to heat;GO:0009414|response to water deprivation;GO:0006351|transcription, DNA-templated;	GO:0005634|nucleus;	GO:0043565|sequence-specific DNA binding;GO:0003700|transcription factor activity, sequence-specific DNA binding;GO:0044212|transcription regulatory region DNA binding;
HpERF78	evm.model.scaf_7.46	evm.TU.scaf_7.46	GO:0009631|cold acclimation;GO:0009409|response to cold;GO:0006351|transcription, DNA-templated;	GO:0005634|nucleus;	GO:0003677|DNA binding;GO:0003700|transcription factor activity, sequence-specific DNA binding;
HpERF79	evm.model.scaf_71.38	evm.TU.scaf_71.38	GO:0050832|defense response to fungus;GO:0009873|ethylene-activated signaling pathway;GO:0007275|multicellular organismal development;GO:0006351|transcription, DNA-templated;	GO:0005634|nucleus;	GO:0003677|DNA binding;GO:0003700|transcription factor activity, sequence-specific DNA binding;
HpERF80	evm.model.scaf_72.4	evm.TU.scaf_72.4	GO:0006351|transcription, DNA-templated;	GO:0005634|nucleus;	GO:0003677|DNA binding;GO:0003700|transcription factor activity, sequence-specific DNA binding;
HpERF81	evm.model.scaf_74.21	evm.TU.scaf_74.21	GO:0070483|detection of hypoxia;GO:0009873|ethylene-activated signaling pathway;GO:0001666|response to hypoxia;GO:0006351|transcription, DNA-templated;	GO:0005634|nucleus;GO:0005886|plasma membrane;	GO:0003677|DNA binding;GO:0003700|transcription factor activity, sequence-specific DNA binding;
HpERF82	evm.model.scaf_79.284	evm.TU.scaf_79.284	GO:0009873|ethylene-activated signaling pathway;GO:0006351|transcription, DNA-templated;	GO:0005634|nucleus;	GO:0003677|DNA binding;GO:0003700|transcription factor activity, sequence-specific DNA binding;
HpERF83	evm.model.scaf_81.179	evm.TU.scaf_81.179	GO:0009873|ethylene-activated signaling pathway;GO:0006351|transcription, DNA-templated;	GO:0005634|nucleus;	GO:0003677|DNA binding;GO:0003700|transcription factor activity, sequence-specific DNA binding;
HpERF84	evm.model.scaf_83.25	evm.TU.scaf_83.25	GO:0034605|cellular response to heat;GO:0009658|chloroplast organization;GO:0009873|ethylene-activated signaling pathway;GO:0045893|positive regulation of transcription, DNA-templated;GO:0009737|response to abscisic acid;GO:0009409|response to cold;GO:0009753|response to jasmonic acid;GO:0006970|response to osmotic stress;GO:0009751|response to salicylic acid;GO:0009651|response to salt stress;GO…	GO:0005634|nucleus;	GO:0003677|DNA binding;GO:0003700|transcription factor activity, sequence-specific DNA binding;
HpERF85	evm.model.scaf_84.299	evm.TU.scaf_84.299	GO:0050832|defense response to fungus;GO:0009873|ethylene-activated signaling pathway;GO:0007275|multicellular organismal development;GO:0006351|transcription, DNA-templated;	GO:0005634|nucleus;	GO:0003677|DNA binding;GO:0003700|transcription factor activity, sequence-specific DNA binding;
HpERF86	evm.model.scaf_84.479	evm.TU.scaf_84.479	GO:0050832|defense response to fungus;GO:0009873|ethylene-activated signaling pathway;GO:0006351|transcription, DNA-templated;	GO:0005634|nucleus;	GO:0003700|transcription factor activity, sequence-specific DNA binding;GO:0044212|transcription regulatory region DNA binding;
HpERF87	evm.model.scaf_89.10	evm.TU.scaf_89.10	GO:0035865|cellular response to potassium ion;GO:0009873|ethylene-activated signaling pathway;GO:0048528|post-embryonic root development;GO:0009723|response to ethylene;GO:0000302|response to reactive oxygen species;GO:0006351|transcription, DNA-templated;	GO:0005634|nucleus;	GO:0043565|sequence-specific DNA binding;GO:0003700|transcription factor activity, sequence-specific DNA binding;
HpERF88	evm.model.scaf_91.237	evm.TU.scaf_91.237	GO:0006952|defense response;GO:0009873|ethylene-activated signaling pathway;GO:0009867|jasmonic acid mediated signaling pathway;GO:0006351|transcription, DNA-templated; GO:0005634|nucleus; GO:0003677|DNA binding;GO:0003700|transcription factor activity, sequence-specific DNA binding;	GO:0005634|nucleus;	GO:0003677|DNA binding;GO:0003700|transcription factor activity, sequence-specific DNA binding;
HpERF89	evm.model.scaf_91.238	evm.TU.scaf_91.238	GO:0009873|ethylene-activated signaling pathway;GO:0010200|response to chitin;GO:0006351|transcription, DNA-templated;	GO:0005634|nucleus;	GO:0003677|DNA binding;GO:0003700|transcription factor activity, sequence-specific DNA binding;
HpERF90	evm.model.scaf_91.239	evm.TU.scaf_91.239	GO:0009873|ethylene-activated signaling pathway;GO:0009789|positive regulation of abscisic acid-activated signaling pathway;GO:0010186|positive regulation of cellular defense response;GO:0045893|positive regulation of transcription, DNA-templated;GO:0090332|stomatal closure;GO:0006351|transcription, DNA-templated;	GO:0005634|nucleus;	GO:0043565|sequence-specific DNA binding;GO:0003700|transcription factor activity, sequence-specific DNA binding;
HpERF91	evm.model.scaf_91.57	evm.TU.scaf_91.57	GO:0009873|ethylene-activated signaling pathway;GO:0007275|multicellular organismal development;GO:0006351|transcription, DNA-templated;	GO:0005634|nucleus;	GO:0003677|DNA binding;GO:0003700|transcription factor activity, sequence-specific DNA binding;
HpERF92	evm.model.scaf_92.91	evm.TU.scaf_92.91	GO:0010143|cutin biosynthetic process;GO:0009873|ethylene-activated signaling pathway;GO:0009414|response to water deprivation;GO:0006351|transcription, DNA-templated;GO:0010166|wax metabolic process;	GO:0005634|nucleus;	GO:0043565|sequence-specific DNA binding;GO:0003700|transcription factor activity, sequence-specific DNA binding;
HpERF93	evm.model.scaf_93.61	evm.TU.scaf_93.61	GO:0006952|defense response;GO:0009873|ethylene-activated signaling pathway;GO:0006351|transcription, DNA-templated;	GO:0005634|nucleus;	GO:0003677|DNA binding;GO:0003700|transcription factor activity, sequence-specific DNA binding;
HpERF94	evm.model.scaf_94.463	evm.TU.scaf_94.463	GO:0009873|ethylene-activated signaling pathway;GO:0006351|transcription, DNA-templated;	GO:0005634|nucleus;	GO:0003677|DNA binding;GO:0003700|transcription factor activity, sequence-specific DNA binding;
HpERF95	evm.model.scaf_94.567	evm.TU.scaf_94.567	GO:0006952|defense response;GO:0009873|ethylene-activated signaling pathway;GO:0006351|transcription, DNA-templated;	GO:0016020|membrane;GO:0005634|nucleus;	GO:0003677|DNA binding;GO:0003700|transcription factor activity, sequence-specific DNA binding;
HpERF96	evm.model.scaf_94.620	evm.TU.scaf_94.620	GO:0009873|ethylene-activated signaling pathway;GO:2000070|regulation of response to water deprivation;GO:0009651|response to salt stress;GO:0006351|transcription, DNA-templated;	GO:0005737|cytoplasm;GO:0005634|nucleus;	GO:0003677|DNA binding;GO:0003700|transcription factor activity, sequence-specific DNA binding;
HpERF97	evm.model.scaf_95.53	evm.TU.scaf_95.53	GO:0006952|defense response;GO:0009873|ethylene-activated signaling pathway;GO:0006351|transcription, DNA-templated;	GO:0005634|nucleus;	GO:0003677|DNA binding;GO:0003700|transcription factor activity, sequence-specific DNA binding;
HpERF98	evm.model.scaf_97.312	evm.TU.scaf_97.312	GO:0009873|ethylene-activated signaling pathway;GO:0006351|transcription, DNA-templated;	GO:0005634|nucleus;	GO:0003677|DNA binding;GO:0003700|transcription factor activity, sequence-specific DNA binding;
HpERF99	evm.model.scaf_97.316	evm.TU.scaf_97.316	GO:0009873|ethylene-activated signaling pathway;GO:0006351|transcription, DNA-templated;	GO:0005634|nucleus;	GO:0003677|DNA binding;GO:0003700|transcription factor activity, sequence-specific DNA binding;
HpERF100	evm.model.scaf_97.323	evm.TU.scaf_97.323	GO:0009873|ethylene-activated signaling pathway;GO:0006351|transcription, DNA-templated;	GO:0005634|nucleus;	GO:0003677|DNA binding;GO:0003700|transcription factor activity, sequence-specific DNA binding;
HpERF101	evm.model.scaf_97.561	evm.TU.scaf_97.561	GO:0009873|ethylene-activated signaling pathway;GO:0006351|transcription, DNA-templated;	GO:0005634|nucleus;	GO:0003677|DNA binding;GO:0003700|transcription factor activity, sequence-specific DNA binding;
