# Supplementary material for: Genome-Wide Analysis and the Expression Pattern of the ERF Gene Family in Hypericum perforatum
Source: Plants (Basel). 2021 Jan 11;10(1):133. doi: 10.3390/plants10010133 (PMC7827068; doi:10.3390/plants10010133)
Supplement: Supplementary file 1 [file plants-10-00133-s001.zip › Supplementary data for xml checked by authors/Table S7.xls]

## Sheet: Sheet1
Supplementary Table S7 Primers of sequences
Gene	Forward primer (5`- 3`)	Reverse primer (5`- 3`)
ERF7	AAGGCCGCCATTGAGTTCCG	TCCCTTCCCTTTCTCCGACGAG
ERF27	CCTCCTCCTCCTTCCGTTCGT	AGGAGTTGGCGAGCAAGTCG
ERF30	ACGACAAGGCCTCGCTTGAC	GGGCTCGGGTTCCGATGATG
ERF31	CCCTCCACGACACTCGACCT	TTGCCGGAGCTGGCAATGAA
ERF48	CTCCTCGTGTTGCTGCTGCT	AGCCATCAGCTCCTCCGACA
ERF49	CGAGACCCGGGCAAGAAGAC	GGTCTTGGCCTTGGGTCCAC
ERF58	TCGTGCGCTCCTCAACTTCC	CCCGACGATGTCGTGGACAA
ERF64	ACGCAGAGCCCTCCTTCTCT	GCGCTGTCGGATTCCACGAT
ERF70	CCGATTTGGCCCTCCTCGAC	GCTGCTGAAGCTCGTGTTCCT
ERF78	CGGCAGGAGGGTCTTCAAGG	TGTTGTTGGGCTCCCGCATT
ERF81	TGTGGCGGTGCCATCATCTC	ACGAAGGCTGGCTTGGAGTG
ERF95	GCACTTTCGAGGCGTGAGGA	GAACTGGATCGCGGCCTTGT
ERF97	GTACGCGGCGGAGATACGTG	GGGAAGTGTCTTGGCCTTGGG
ACT-2	AGGAGTCCCTCCACGACCAC	GCCGTTGTGTACCGGGTAGG
